# Supplementary material for: Colorectal Air–Liquid Interface Organoids Preserve Tumour-Immune Architecture and Reveal Local Treg Expansion After PD-1 Blockade
Source: Cancers (Basel). 2025 Dec 30;18(1):132. doi: 10.3390/cancers18010132 (PMC12784706; doi:10.3390/cancers18010132)
Supplement: Supplementary file 1 [file cancers-18-00132-s001.zip]

Archive with 1 entries (1 files):
- cancers-4051183-supplementary.pdf
